# Supplementary material for: Predictive Value of the Third Ventricle Width for Neurological Status in Multiple Sclerosis
Source: J Clin Med. 2022 May 18;11(10):2841. doi: 10.3390/jcm11102841 (PMC9145351; doi:10.3390/jcm11102841)
Supplement: Supplementary file 1 [file jcm-11-02841-s001.zip]

Archive with 1 entries (1 files):
- jcm-1676936-supplementary.pdf
